# Supplementary material for: Accounting for Limited Detection Efficiency and Localization Precision in Cluster Analysis in Single Molecule Localization Microscopy
Source: PLoS One. 2015 Mar 20;10(3):e0118767. doi: 10.1371/journal.pone.0118767 (PMC4368834; doi:10.1371/journal.pone.0118767)
Supplement: S2 Code — (M) [file pone.0118767.s013.m]

% Please rename the file to the function name before use.
% Tested on MATLAB R2013a
% -------------------------------------------------------------------------
% Function: [ allPointsReconst,allBg ,allClusterIndices] = reconstructTrueLocations(X,Y,sigmaAll,radNeighborHood)
% -------------------------------------------------------------------------
% Aim: 
% Estimate true locations of point locations in clusters, observed with measurement error
% -------------------------------------------------------------------------
% Input: 
% X, Y - X and Y coordinates of points as arrays
% sigmaAll - measurement error/localization precision (SD) for each point, 
% assuming they are the same in X & Y directions
% radNeighborHood - initial neighbourhood value for DBSCAN's Eps parameter.
% If left empty ([]), DBSCAN code will estimate it heuristically
% -------------------------------------------------------------------------
% Output: 
% allPointsReconst - X and Y coordinates of points in clusters that are
% reconstructed
% allBg - points in background
% allClusterIndices - indices of cluster membership for each point
% -------------------------------------------------------------------------
% Dependencies: 
% The code is written considering Michal Daszykowski's implementation of DBSCAN
% available online at http://www.chemometria.us.edu.pl/download/DBSCAN.M
% It may be replaced with other implementations of DBSCAN, or any other
% clustering algorithm, with minor changes to the code. 
% -------------------------------------------------------------------------
% Comments:
% Code structure:
% 1. Cluster the points with dbscan
% 2. For each cluster compute reconstructed locations of points
%
% Please comment the figure and scatter commands to avoid plots
% -------------------------------------------------------------------------
% Written by Arun Shivanandan
% LBEN Group, EPF Lausanne, December 2014
% Last updated 9 Dec 2014 by Arun Shivanandan.
%%

function [ allPointsReconst,allBg ,allClusterIndices] = reconstructTrueLocations(X,Y,sigmaAll,radNeighborHood)
minClustSize=3;  % This parameter is the minpts parameter of DBSCAN and could be critical in clustering
%
% Clustering 
%
figure;hold;
scatter(X,Y);
[class,type]=dbscan([X,Y],minClustSize,radNeighborHood);
% Lump together clusters and work with ONLY clusters (core and border) -- not outliers/bg (type = -1)
% In certain situations this might be tweaked
indices=find(type ~= -1);  % not background
indicesBg=find(type == -1); % background
classClust=class(indices);
XBg=X(indicesBg);
YBg=Y(indicesBg);
allBg=[XBg,YBg];
X=X(indices);
Y=Y(indices);
[clusterNo, clusterIndices]=sort(classClust);
UniqueClust=unique(clusterNo);
ColorMap = jet(length(UniqueClust)); % create the color maps for clusters display
allClusterPoints=zeros(length(X),2);
allClusterIndices= zeros(length(X),2);  %cluster index for each point in allClusterPoints
allPointsReconst=[];
count=0;
badCount=0;
%scatter(allBg(:,1),allBg(:,2),'x');
for i=1:length(UniqueClust)
    indices=find(clusterNo ==UniqueClust(i));
    XTemp=X(clusterIndices(indices));
    YTemp=Y(clusterIndices(indices));
    scatter(XTemp,YTemp,[],ones(length(XTemp),1)*ColorMap(i,:),'x');
    allClusterPoints(count+1:count+length(XTemp),:)=[XTemp,YTemp];
    allClusterIndices(count+1:count+length(XTemp),:)=UniqueClust(i);
    % reconstruct
    sigmaAllCurrent=sigmaAll(clusterIndices(indices)); %measurement error for points in this cluster
    [ reconstructedPoints, isBadCount] = reconstructOneCluster([XTemp,YTemp],sigmaAllCurrent); % each badCount is a case of 'else' condition in Equation 8 in the manuscript
    allPointsReconst(count+1:count+length(XTemp),:)=reconstructedPoints;
    badCount=badCount+isBadCount;
    scatter(allPointsReconst(count+1:count+length(XTemp),1),allPointsReconst(count+1:count+length(XTemp),2),[],'+');
    count=count+length(XTemp);
end
end

%% function [ reconstructedPoints, badCount] = reconstructOneCluster(ObsPoints,sigmaAllCurrent)
% Code to perform reconstruction for each cluster, to be called from
% reconstructTrueLocations
% 
%

function [ reconstructedPoints, badCount] = reconstructOneCluster(ObsPoints,sigmaAllCurrent)
    badCount=0;
    XTemp=ObsPoints(:,1);
    YTemp=ObsPoints(:,2);
    sigmaAllMean=sqrt(mean(sigmaAllCurrent.^2)) ; % finds the RMS precision for the cluster
    Xstd=std(XTemp);
    Xmean=mean(XTemp);
    if(Xstd<sigmaAllMean)
        XstdOriginal=Xstd;
        badCount=1;
    else
        XstdOriginal=sqrt(Xstd*Xstd-sigmaAllMean*sigmaAllMean);
    end
    Ystd=std(YTemp);
    Ymean=mean(YTemp);
    if(Ystd<sigmaAllMean)
        YstdOriginal=Ystd;
        badCount=1;
    else
        YstdOriginal=sqrt(Ystd*Ystd-sigmaAllMean*sigmaAllMean);
    end
    AvgOriginal=sqrt((XstdOriginal*XstdOriginal+YstdOriginal*YstdOriginal)/2);
    reconstructedPoints(1:length(XTemp),1)=Xmean+(AvgOriginal./sqrt(AvgOriginal^2+sigmaAllCurrent.^2)).*(XTemp-Xmean);
    reconstructedPoints(1:length(XTemp),2)=Ymean+(AvgOriginal./sqrt(AvgOriginal^2+sigmaAllCurrent.^2)).*(YTemp-Ymean);
end
